# Supplementary material for: Structural Competency: Curriculum for Medical Students, Residents, and Interprofessional Teams on the Structural Factors That Produce Health Disparities
Source: MedEdPORTAL. 2020 Mar 13;16:10888. doi: 10.15766/mep_2374-8265.10888 (PMC7182045; doi:10.15766/mep_2374-8265.10888)
Supplement: Supplementary file 1 — A. Manual Background Info.docx B. Manual Intro.docx C. Manual Module 1.docx D. Manual Module 2.docx E. Manual Module 3.docx F. Manual Conclusion and Evaluation.docx G. Supplemental Reading List.docx H. Training Slides Intro.pptx I. Training Slides Module 1.pptx J. Training Slides Module 2.pptx K. Training Slides Module 3.pptx L. Participant Workbook.pdf M. Posttraining Survey.pdf N. Facilitator Guidelines.docx O. Facilitator Preparation - Terms and Concepts.docx P. Participant Sign-in Sheet.docx [file mep-16-10888-s001.zip]

Archive with 17 entries (17 files):
- A. Manual Background Info.docx
- B. Manual Intro.docx
- C. Manual Module 1.docx
- D. Manual Module 2.docx
- E. Manual Module 3.docx
- F. Manual Conclusion and Evaluation.docx
- G. Supplemental Reading List.docx
- H. Training Slides Intro.pptx
- I. Training Slides Module 1.pptx
- J. Training Slides Module 2.pptx
- K. Training Slides Module 3.pptx
- L. Participant Workbook.pdf
- M. Posttraining Survey.pdf
- N. Facilitator Guidelines.docx
- O. Facilitator Preparation - Terms and Concepts.docx
- P. Participant Sign-in Sheet.docx
- _Educational_Summary_Report_10888.pdf
